# Supplementary material for: A degron-mimicking molecular glue drives CRBN homo-dimerization and degradation
Source: Nat Commun. 2025 Nov 19;16:10157. doi: 10.1038/s41467-025-65094-3 (PMC12630686; doi:10.1038/s41467-025-65094-3)
Supplement: Supplementary file 6 — Source Data [file 41467_2025_65094_MOESM6_ESM.xlsx]

## Sheet: Fig 1d 
cpd (nM)	DMSO	DMSO.1	DMSO.2	DMSO.3	31619	31619.1	31619.2	31619.3	31619 + Bortezomib	31619 + Bortezomib.1	31619 + Bortezomib.2	31619 + Bortezomib.3	31619 + MLN	31619 + MLN.1	31619 + MLN.2	31619 + MLN.3	31619 + lenalidomide	31619 + lenalidomide.1	31619 + lenalidomide.2	31619 + lenalidomide.3
10000	50258	49791	52569	45324	11268	11700	10453	9457	93349	91415	110020	94183	50244	60010	62295	64165	12081	12942	11719	12252
3162.28	50117	51710	48830	52179	11438	11550	10784	12545	103770	100283	101271	107388	55846	61692	58628	54430	16906	16129	15234	17259
1000	53198	51852	47325	52579	12736	12582	12438	11041	117131	106330	108652	107195	64854	64162	63343	54920	28153	24144	24689	24806
316.228	45777	44938	46814	46695	12621	12306	16931	12856	96311	101308	104153	95713	57952	59748	60628	59268	40320	41054	41964	37733
100	48381	45409	48539	46166	14111	14089	15368	13897	100737	107212	102602	102154	69996	72374	69201	68581	59160	59489	58637	53730
31.6228	55796	57733	52757	56470	19557	19267	18469	18008	110178	118153	106701	112076	73743	84814	76354	77276	64161	68732	63199	71894
10	55498	59410	53953	56222	23858	25819	26579	28309	114986	111674	114419	123030	77268	82492	80662	79593	68782	66302	71715	73750
3.16228	47626	49365	52306	54681	31696	33573	30047	31793	99497	101418	104074	103650	76701	74619	76839	71977	62648	59623	58941	63515
1	48369	51789	49630	49756	43725	48227	45720	43313	98911	99173	97095	94918	76608	75977	79862	74129	60975	60291	64981	62246
0.316228	49924	45797	48818	51207	44320	51975	46634	46615	92279	102805	88811	93578	75354	71714	78200	77960	69401	57890	65590	58186
0	51224	48780	46336	48150	51490	50018	48590	48834	53492	49106	49657	48303	46502	55360	57036	54280	54150	45756	51751	47409

## Sheet: Fig 1e
cpd (nM)	DMSO	DMSO.1	DMSO.2	DMSO.3	31619	31619.1	31619.2	31619.3	31619 + Bortezomib	31619 + Bortezomib.1	31619 + Bortezomib.2	31619 + Bortezomib.3	31619 + MLN	31619 + MLN.1	31619 + MLN.2	31619 + MLN.3	31619 + lenalidomide	31619 + lenalidomide.1	31619 + lenalidomide.2	31619 + lenalidomide.3	PROTAC	PROTAC.1	PROTAC.2	PROTAC.3	PROTAC + Bortezomib	PROTAC + Bortezomib.1	PROTAC + Bortezomib.2	PROTAC + Bortezomib.3	PROTAC + MLN	PROTAC + MLN.1	PROTAC + MLN.2	PROTAC + MLN.3	PROTAC + lenalidomide	PROTAC + lenalidomide.1	PROTAC + lenalidomide.2	PROTAC + lenalidomide.3
10000	12837	13023	15716	15452	3189	2578	2920	2663	28594	29484	29304	31345	12897	14027	16525	14606	3384	3368	3143	3420	10785	13822	11392	12194	30298	26714	25416	25143	21264	18455	19519	18824	13959	13025	15932	14678
3162.28	11689	12457	12745	15328	3138	2572	2840	3024	25957	23533	28108	25250	13880	13716	13097	14217	3576	4252	4577	3695	8150	10145	8114	8057	26635	28140	21929	24568	17559	17908	18422	17174	14908	13615	17120	13553
1000	14115	13609	16118	14079	3112	4004	3376	3119	28032	28097	30650	28506	15384	16722	16003	17002	7012	6695	7943	7613	7008	7448	7502	7300	26946	29352	26268	27748	17352	18966	18929	18229	15663	15618	16973	12947
316.228	12415	13693	12996	11739	3141	3845	3090	3539	26499	26473	26006	25962	14120	15503	14754	15742	11569	11734	12374	10532	6191	7313	5949	7335	25633	27141	23762	27780	21973	20378	16823	17411	15733	16078	15219	15247
100	12370	13225	14409	13448	3866	4256	3787	3872	27784	26946	25516	26454	16072	15754	16409	15377	14061	15730	15388	13230	6118	6661	6738	6343	23870	23255	25575	24280	17707	16476	17461	17116	14939	15545	13910	14243
31.6228	13135	14054	13292	13072	5069	5212	4740	4862	27031	25895	26871	29092	18356	19362	20218	17079	17114	15966	17562	15393	6830	8723	6957	7612	24349	28291	26853	29610	21694	20372	17243	17210	17505	16057	15687	14532
10	12329	14276	13131	12679	6422	6420	6580	6475	29604	23684	24908	26925	17607	19412	18828	17932	15794	18038	18483	15331	8481	9207	8375	9230	25837	24094	25983	25456	16907	19018	18915	18303	18456	15120	16953	14581
3.16228	16018	19268	18358	17240	10858	9711	11247	12560	31099	30053	30138	30752	25218	24855	23166	22204	19562	19874	20023	17553	12807	13256	13560	13757	29969	30327	32323	30813	21755	23586	23570	22024	23981	18031	18579	17014
1	16464	18543	18762	16434	16139	15714	16534	16408	37694	33719	33285	34051	25548	23512	23395	26047	19434	21034	23028	18934	15664	15539	15148	13124	34591	32359	28552	28710	25817	21972	23321	21200	20636	18981	18114	17792
0.316228	14347	12750	15477	13555	12011	12804	12624	13479	29871	25801	26396	24638	17738	18580	20089	18667	15311	15974	17962	16174	11200	16390	11694	12406	26153	24750	28042	28210	22495	22926	20408	16462	21705	16430	16020	14372
0	16365	14212	14128	14500	13648	14634	14457	14515	16060	15023	14924	13424	13963	12264	14376	12608	12212	14101	14945	11956	13855	13087	13105	12569	12588	13279	13408	12292	15698	14464	13884	12233	19950	13195	13511	11861

## Sheet: Fig 1g
cpd (nM)	WT+WT_lenalidomide	WT+WT_lenalidomide.1	WT+WT_lenalidomide.2	WT+WT_31619	WT+WT_31619.1	WT+WT_31619.2	WT+W386A_31619	WT+W386A_31619.1	WT+W386A_31619.2	W386A+WT_31619	W386A+WT_31619.1	W386A+WT_31619.2	W386A+W386A_31619	W386A+W386A_31619.1	W386A+W386A_31619.2	W386A+W386A_lenalidomide	W386A+W386A_lenalidomide.1	W386A+W386A_lenalidomide.2
10000	0.774558	0.048104	3	2.10219	0.017237	3	1.71219	0.055716	3	1.96636	0.059168	3	1.08786	0.002134	3	0.861703	0.02726	3
3162.28	0.763479	0.030626	3	2.25152	0.061334	3	1.22026	0.064039	3	1.96833	0.112943	3	1.08702	0.029159	3	0.956664	0.012537	3
1000	0.767767	0.034595	3	2.25697	0.016893	3	0.868356	0.046266	3	1.84759	0.124889	3	0.994634	0.025919	3	0.965146	0.044531	3
316.228	0.823157	0.030184	3	2.13429	0.003873	3	0.699707	0.053359	3	1.53104	0.078724	3	1.00844	0.008177	3	0.963163	0.050757	3
100	0.931296	0.033257	3	2.10651	0.02726	3	0.652235	0.062594	3	1.24056	0.030683	3	0.982988	0.012543	3	0.989472	0.034745	3
31.6228	0.976318	0.058527	3	1.8741	0.014068	3	0.592258	0.03654	3	1.23866	0.033888	3	1.03836	0.052939	3	1.0152	0.045759	3
10	0.983263	0.061515	3	1.46908	0.040285	3	0.644824	0.093385	3	1.12324	0.089583	3	1.05367	0.067163	3	0.997469	0.012562	3
3.16228	0.905609	0.046906	3	1.23018	0.033403	3	0.671223	0.035615	3	1.00311	0.055859	3	1.0638	0.027187	3	0.980562	0.030678	3
1	1.0137	0.066957	3	1.05105	0.017025	3	0.844163	0.002368	3	1.01709	0.037572	3	1.01174	0.040341	3	0.950949	0.044805	3
0.316228	1.00616	0.012982	3	1.03735	0.044947	3	0.933405	0.032932	3	1.03736	0.023498	3	1.06891	0.05305	3	0.998697	0.047551	3
0	1	0.066272	3	1	0.039874	3	1	0.054284	3	1	0.051125	3	1	0.033734	3	1	0.054838	3

## Sheet: Fig 1f
cpd (nM)	lenalidomide	lenalidomide.1	lenalidomide.2	31619	31619.1	31619.2	31619 + lenalidomide	31619 + lenalidomide.1	31619 + lenalidomide.2
10000	0.748263	0.052729	3	2.26838	0.160741	3	2.18741	0.118241	3
3162.28	0.769137	0.008104	3	2.26668	0.091614	3	2.07169	0.096098	3
1000	0.790189	0.042018	3	2.19948	0.061537	3	1.94385	0.08043	3
316.228	0.824779	0.007847	3	2.17196	0.049066	3	1.68771	0.03196	3
100	0.910447	0.028933	3	2.00642	0.003537	3	1.22322	0.023216	3
31.6228	0.95256	0.028209	3	1.89811	0.09641	3	0.954958	0.018072	3
10	1.00143	0.036486	3	1.52035	0.057949	3	0.811114	0.013031	3
3.16228	0.929737	0.016243	3	1.22094	0.059403	3	0.750858	0.048159	3
1	0.951048	0.019761	3	1.06686	0.037133	3	0.78277	0.015593	3
0.316228	0.991558	0.060629	3	1.00049	0.046328	3	0.761632	0.029783	3
0	1	0.042803	3	1	0.044716	3	1	0.052301	3

## Sheet: Fig 2e
Unnamed: 0	hCRBN - WT Trunc	Unnamed: 2	mCRBN - WT Trunc	Unnamed: 4	mCRBNS105F - WT Trunc	Unnamed: 6	mCRBNV380E/I391V - WT Trunc	Unnamed: 8
10	2.69932	0.15606	1.16727	0.0560951	1.92952	0.0421601	2.74078	0.0890916
3.33333	2.64901	0.111282	1.07839	0.0554791	1.91203	0.0556321	2.76024	0.150288
1.11111	2.51231	0.070864	1.09625	0.0594549	1.86445	0.117911	2.64789	0.0964423
0.37037	2.51704	0.121473	1.05148	0.0279039	1.71601	0.0893998	2.59371	0.0392402
0.123457	2.47122	0.128289	1.04595	0.0736652	1.72636	0.0550796	2.48847	0.0822018
0.0411523	2.32457	0.0806316	1.07138	0.0506506	1.66839	0.0772691	2.44745	0.09766
0.0137174	2.16984	0.0886426	1.1048	0.0518194	1.43124	0.0366443	2.29963	0.101348
0.00457247	1.92062	0.150766	1.07333	0.0340975	1.23079	0.0768543	2.01519	0.0961562
0.00152416	1.62727	0.142647	1.07309	0.0913613	1.06688	0.0353599	1.40646	0.116781
0.00050805	1.36641	0.117716	0.984695	0.10756	1.05447	0.036021	1.06427	0.0356786
0.00016935	1.07015	0.0656945	1.02708	0.0907919	1.00112	0.0781089	1.0264	0.0426753
5.645e-05	1.01896	0.0691117	1.02252	0.077275	1.03064	0.0737888	1.02548	0.0237959
0	1		1		1		1

## Sheet: Fig 2f and Supp. Fig 8
cpd (nM)	WT+WT FL_31619	WT+WT FL_31619.1	WT+WT FL_31619.2	WT+WT Del_31619	WT+WT Del_31619.1	WT+WT Del_31619.2	WT+WT Del F150A_31619	WT+WT Del F150A_31619.1	WT+WT Del F150A_31619.2	WT+WT Del R373A_31619	WT+WT Del R373A_31619.1	WT+WT Del R373A_31619.2	WT+WT Del E377A_31619	WT+WT Del E377A_31619.1	WT+WT Del E377A_31619.2	WT+WT Del F150A/R373A_31619	WT+WT Del F150A/R373A_31619.1	WT+WT Del F150A/R373A_31619.2	F150A + WT Del_31619	F150A + WT Del_31619.1	F150A + WT Del_31619.2	F150A + F150A Del_31619	F150A + F150A Del_31619.1	F150A + F150A Del_31619.2	R373A + WT Del_31619	R373A + WT Del_31619.1	R373A + WT Del_31619.2	R373A + R373A Del_31619	R373A + R373A Del_31619.1	R373A + R373A Del_31619.2	E377A + WT Del_31619	E377A + WT Del_31619.1	E377A + WT Del_31619.2	E377A + E377A Del_31619	E377A + E377A Del_31619.1	E377A + E377A Del_31619.2	F150A/R373A + WT Del_31619	F150A/R373A + WT Del_31619.1	F150A/R373A + WT Del_31619.2	F150A/R373A + F150A/R373A Del_31619	F150A/R373A + F150A/R373A Del_31619.1	F150A/R373A + F150A/R373A Del_31619.2
10000	2.28344	0.105164	3	2.8856	0.021729	3	3.73113	0.142947	3	2.60999	0.237775	3	3.31565	0.110491	3	3.65588	0.41246	3	2.6938	0.086218	3	3.83023	0.134704	3	2.54218	0.023408	3	2.06966	0.024704	3	3.27473	0.220358	3	2.64879	0.128141	3	3.19527	0.220222	3	2.40313	0.09151	3
3162.28	2.33931	0.039487	3	2.84184	0.113881	3	3.45867	0.232426	3	2.44853	0.060557	3	3.1093	0.055124	3	3.25048	0.032057	3	2.86541	0.0336	3	3.79639	0.089925	3	2.44586	0.058335	3	2.013	0.057856	3	3.47864	0.03844	3	2.62308	0.031501	3	3.30399	0.082349	3	2.50943	0.090578	3
1000	2.20456	0.014493	3	2.58721	0.065757	3	3.33055	0.041534	3	2.40457	0.152185	3	2.99466	0.226374	3	3.1373	0.095442	3	2.81288	0.030467	3	3.65986	0.114445	3	2.42347	0.034886	3	1.94832	0.07692	3	3.35466	0.08045	3	2.67748	0.014183	3	3.34952	0.080567	3	2.3767	0.116008	3
316.228	2.08518	0.063522	3	2.54186	0.049324	3	3.35399	0.236975	3	2.21555	0.10847	3	2.9074	0.090032	3	3.09876	0.235503	3	2.72679	0.094476	3	3.59649	0.139544	3	2.45375	0.04633	3	1.96999	0.092421	3	3.35814	0.152396	3	2.57035	0.208872	3	3.2454	0.069261	3	2.28024	0.103788	3
100	2.04684	0.034466	3	2.42524	0.031633	3	3.12665	0.176901	3	1.99117	0.143124	3	2.81206	0.206099	3	2.70337	0.103081	3	2.57402	0.123426	3	3.44927	0.111543	3	2.20165	0.086542	3	1.75431	0.074421	3	3.17191	0.156645	3	2.42762	0.115111	3	3.08706	0.145863	3	2.10267	0.045481	3
31.6228	1.73036	0.012096	3	2.22183	0.071686	3	3.09352	0.071255	3	1.76863	0.13981	3	2.62102	0.119319	3	2.33487	0.017493	3	2.40193	0.036215	3	3.26956	0.162549	3	2.05266	0.048138	3	1.45079	0.005172	3	3.06446	0.064168	3	2.18699	0.04346	3	2.87881	0.092658	3	1.6397	0.093996	3
10	1.45752	0.101203	3	2.08227	0.094504	3	2.6445	0.033881	3	1.26856	0.036372	3	2.17107	0.055609	3	1.78667	0.020054	3	2.20078	0.053358	3	2.91434	0.022604	3	1.85006	0.031388	3	1.10944	0.123856	3	2.72655	0.126955	3	1.81701	0.104688	3	2.50131	0.117084	3	1.21564	0.102002	3
3.16228	1.22768	0.013709	3	1.85677	0.054967	3	2.4501	0.042032	3	1.21911	0.044824	3	1.70558	0.082412	3	1.39637	0.110256	3	1.77125	0.075046	3	2.46601	0.177618	3	1.73414	0.10492	3	1.10639	0.011784	3	2.31342	0.139344	3	1.4524	0.026718	3	2.11186	0.159132	3	1.12589	0.029218	3
1	1.0759	0.065258	3	1.23788	0.009835	3	1.52559	0.033604	3	0.97599	0.045693	3	1.21628	0.085157	3	1.02639	0.010566	3	1.24697	0.024487	3	1.58094	0.073388	3	1.18516	0.047471	3	1.08836	0.033204	3	1.54873	0.055127	3	1.14341	0.031087	3	1.23865	0.060504	3	1.07218	0.031079	3
0.316228	1.06918	0.045016	3	1.19761	0.045849	3	1.24419	0.038754	3	0.959811	0.03513	3	1.04289	0.077141	3	0.980513	0.041963	3	1.12172	0.085495	3	1.21689	0.096338	3	1.0878	0.05049	3	1.08596	0.051121	3	1.23102	0.134704	3	1.07613	0.071822	3	1.12757	0.053008	3	1.1146	0.03783	3
0	1	0.058268	3	1	0.061869	3	1	0.095996	3	1	0.056767	3	1	0.066849	3	1	0.067936	3	1	0.080724	3	1	0.062214	3	1	0.079284	3	1	0.065471	3	1	0.073968	3	1	0.081657	3	1	0.095449	3	1	0.079566	3

## Sheet: Fig 3g
cpd (nM)	DMSO	DMSO.1	DMSO.2	DMSO.3	31619	31619.1	31619.2	31619.3	30568	30568.1	30568.2	30568.3	31015	31015.1	31015.2	31015.3
10000	32349	31138	29750	31434	7552	7735	7648	7940	49359	55408	48138	43221	18208	18727	20828	19216
3162.28	28913	30273	28940	32694	6853	7021	6877	6696	38589	37126	36378	38262	16394	17011	19287	17687
1000	36321	35215	31585	31385	7740	8324	7514	7672	37966	37397	40528	40196	20386	20400	19310	21414
316.228	32152	30309	33364	30443	7893	8987	7316	8031	37337	38968	38917	36942	20821	22366	23148	21885
100	34586	34407	33619	33179	10394	9645	9402	9220	36052	37605	33468	36199	23978	26114	27132	24979
31.6228	36497	40120	35148	36618	13152	13448	13906	13087	39222	35883	40151	40776	30750	35749	33814	31848
10	46398	38862	43634	40154	16084	19347	21325	17553	36786	39437	40661	38677	39592	34298	38475	37522
3.16228	37765	32826	34281	32328	23684	20837	22596	21020	33555	35731	32795	33730	31680	32392	33531	32820
1	32495	35760	33397	34858	32389	30216	29501	30825	32083	34054	37093	33747	31760	30822	34477	31528
0.316228	32438	33327	30142	37407	31391	33956	31999	30921	35945	33074	32341	31380	34213	34696	35947	32786
0	35881	35171	35417	38015	34689	38387	32500	34816	36347	35003	36630	37947	34170	36061	37630	33460

## Sheet: Fig 3h
cpd (nM)	lenalidomide	lenalidomide.1	lenalidomide.2	31619	31619.1	31619.2	30568	30568.1	30568.2	31015	31015.1	31015.2
10000	0.747623	0.057811	3	2.18359	0.045865	3	0.773198	0.016444	3	1.64995	0.031355	3
3162.28	0.728132	0.022373	3	2.24097	0.142857	3	0.749798	0.011209	3	1.58832	0.024839	3
1000	0.841027	0.043773	3	2.27281	0.068929	3	0.769262	0.017195	3	1.56217	0.044778	3
316.228	0.85957	0.088365	3	2.21753	0.061902	3	0.759301	0.022367	3	1.40726	0.00241	3
100	1.01447	0.060178	3	1.99944	0.011737	3	0.7963	0.084721	3	1.16044	0.077799	3
31.6228	0.908824	0.075898	3	1.84077	0.096628	3	0.831619	0.073597	3	1.08087	0.03169	3
10	1.04894	0.019554	3	1.49954	0.096328	3	0.940624	0.036141	3	0.989427	0.014742	3
3.16228	0.937494	0.117106	3	1.29658	0.052972	3	0.946627	0.065739	3	0.977018	0.033297	3
1	1.03241	0.041649	3	1.07091	0.079771	3	0.942484	0.047012	3	1.00957	0.06114	3
0.316228	1.00428	0.027659	3	0.995501	0.063998	3	0.982479	0.03101	3	1.00521	0.025918	3
0	1	0.067763	3	1	0.060252	3	1	0.049555	3	1	0.051707	3

## Sheet: Fig 3i
Compound	Conc. [nM]	Rh [nm]	Rh Std. Dev. [nm]
MRT-31015	0	4.47	0.0173
MRT-31015	0.17	4.4533	0.0252
MRT-31015	0.51	4.46	0.06
MRT-31015	1.52	4.43	0.03
MRT-31015	4.57	4.4433	0.0208
MRT-31015	13.72	4.4967	0.0416
MRT-31015	41.15	4.5533	0.0379
MRT-31015	123.46	4.64	0.052
MRT-31015	370.37	4.6933	0.0503
MRT-31015	1111.11	4.68	0.0624
MRT-31619	0	4.4633	0.0208
MRT-31619	0.17	4.54	0.0265
MRT-31619	0.51	4.5533	0.0153
MRT-31619	1.52	4.5667	0.0451
MRT-31619	4.57	4.5233	0.0493
MRT-31619	13.72	4.7233	0.0208
MRT-31619	41.15	4.9467	0.0737
MRT-31619	123.46	5.15	0.02
MRT-31619	370.37	5.5167	0.0153
MRT-31619	1111.11	5.5167	0.0404
MRT-30568	0	4.5633	0.0153
MRT-30568	0.17	4.59	0.01
MRT-30568	0.51	4.504	0.0826
MRT-30568	1.52	4.2667	0.4801
MRT-30568	4.57	4.6067	0.0231
MRT-30568	13.72	4.65	0.0265
MRT-30568	41.15	4.59	0.0889
MRT-30568	123.46	4.5033	0.0231
MRT-30568	370.37	4.51	0.0265
MRT-30568	1111.11	4.474	0.0288

## Sheet: Supp. Fig 9 WB quant
Lab admin 2025-05-22 10h29m45s 0.773s 1.484s 0.020s
Channel	Lane	Band No.	Band Label	Mol. Wt. (KDa)	Relative Front	Adj. Volume (Int)	Volume (Int)	Abs. Quant.	Rel. Quant.	Band %	Lane %	Norm. Factor	Norm. Vol. (Int)			Normalized to GAPDH	Normalized to DMSO
Chemiluminescence	1	1		N/A	0.808725	78127479	88813167	N/A	N/A	100	90.0082	N/A	N/A	DMSO 1H		1.56674	1				DMSO Control	1h
Chemiluminescence	2	1		N/A	0.818792	2619900	6181800	N/A	N/A	100	32.4183	N/A	N/A			0.0494795	0.0315811				MRT-31619 1μΜ	1h
Chemiluminescence	3	1		N/A	0.781879	71464125	82479600	N/A	N/A	100	91.5451	N/A	N/A			1.50862	0.962901				MRT-31015 1μΜ	1h
Chemiluminescence	4	1		N/A	0.765101	85171200	94595550	N/A	N/A	100	87.8791	N/A	N/A			1.73572	1.10785				MRT-30568 1μΜ	1h
Chemiluminescence	5	1		N/A	0.771812	3075000	6091575	N/A	N/A	100	33.8365	N/A	N/A			0.0533988	0.0340826				MRT-31619 10μΜ	1h
Chemiluminescence	6	1		N/A	0.724832	59263500	66134025	N/A	N/A	100	81.9804	N/A	N/A			1.12716	0.719426				MRT-31015 10μΜ	1h
Chemiluminescence	7	1		N/A	0.701342	108410700	118802775	N/A	N/A	100	84.0263	N/A	N/A			1.79457	1.14542				MRT-30568 10μΜ	1h
Chemiluminescence	8	1		N/A	0.677852	94719750	104251575	N/A	N/A	100	84.4255	N/A	N/A	DMSO 3H		1.49823	1				DMSO Control	3h
Chemiluminescence	9	1		N/A	0.721476	2895225	6246750	N/A	N/A	100	34.6389	N/A	N/A			0.0450963	0.0300997				MRT-31619 1μΜ	3h
Chemiluminescence	10	1		N/A	0.610738	52315575	58025700	N/A	N/A	100	78.8487	N/A	N/A			0.78113	0.521368				MRT-31015 1μΜ	3h
Chemiluminescence	11	1		N/A	0.587248	83148750	89700825	N/A	N/A	100	81.2342	N/A	N/A			1.22064	0.81472				MRT-30568 1μΜ	3h
Chemiluminescence	12	1		N/A	0.637584	2236650	5317200	N/A	N/A	100	35.1542	N/A	N/A			0.0357447	0.0238579				MRT-31619 10μΜ	3h
Chemiluminescence	13	1		N/A	0.533557	33122250	37072500	N/A	N/A	100	70.4041	N/A	N/A			0.520365	0.34732				MRT-31015 10μΜ	3h
Chemiluminescence	14	1		N/A	0.506711	78970200	84311100	N/A	N/A	100	79.9297	N/A	N/A			1.1435	0.763234				MRT-30568 10μΜ	3h
Chemiluminescence	15	1		N/A	0.486577	77291325	82500450	N/A	N/A	100	80.1664	N/A	N/A	DMSO 24H		0.973966	1				DMSO Control	24h
Chemiluminescence	16	1		N/A	0.466443	2473800	5144700	N/A	N/A	100	37.5997	N/A	N/A			0.037429	0.0384295				MRT-31619 1μΜ	24h
Chemiluminescence	17	1		N/A	0.446309	26473650	30274500	N/A	N/A	100	61.9531	N/A	N/A			0.448596	0.460587				MRT-31015 1μΜ	24h
Chemiluminescence	18	1		N/A	0.416107	60301316	98834884	N/A	N/A	100	77.4065	N/A	N/A			1.04812	1.07614				MRT-30568 1μΜ	24h
Chemiluminescence	19	1		N/A	0.399329	1801275	5093475	N/A	N/A	100	37.5724	N/A	N/A			0.0349441	0.0358782				MRT-31619 10μΜ	24h
Chemiluminescence	20	1		N/A	0.375839	13802700	17594925	N/A	N/A	100	71.0204	N/A	N/A			0.289501	0.297239				MRT-31015 10μΜ	24h
Chemiluminescence	21	1		N/A	0.345638	50049980	71043504	N/A	N/A	100	74.7692	N/A	N/A			1.12706	1.15718				MRT-30568 10μΜ	24h
Lab admin 2025-05-22 10h29m45s 0.773s 1.484s 0.020s																	1				DMSO Control	1h
Channel	Lane	Band No.	Band Label	Mol. Wt. (KDa)	Relative Front	Adj. Volume (Int)	Volume (Int)	Abs. Quant.	Rel. Quant.	Band %	Lane %	Norm. Factor	Norm. Vol. (Int)				0.0315811				MRT-31619 1μΜ	1h
Alexa 647	1	1		N/A	0.758389	49866138	52894608	N/A	N/A	100	88.0266	N/A	N/A				0.0340826				MRT-31619 10μΜ	1h
Alexa 647	2	1		N/A	0.758389	52949250	56640900	N/A	N/A	100	90.4364	N/A	N/A				1				DMSO Control	3h
Alexa 647	3	1		N/A	0.744966	47370525	51297000	N/A	N/A	100	87.7321	N/A	N/A				0.0300997				MRT-31619 1μΜ	3h
Alexa 647	4	1		N/A	0.724832	49069800	52372350	N/A	N/A	100	91.5142	N/A	N/A				0.0238579				MRT-31619 10μΜ	3h
Alexa 647	5	1		N/A	0.697987	57585600	60915150	N/A	N/A	100	91.2058	N/A	N/A				1				DMSO Control	24h
Alexa 647	6	1		N/A	0.681208	52577850	55618575	N/A	N/A	100	91.6315	N/A	N/A				0.0384295				MRT-31619 1μΜ	24h
Alexa 647	7	1		N/A	0.657718	60410325	63797025	N/A	N/A	100	87.462	N/A	N/A				0.0358782				MRT-31619 10μΜ	24h
Alexa 647	8	1		N/A	0.627517	63221025	65895675	N/A	N/A	100	86.6147	N/A	N/A
Alexa 647	9	1		N/A	0.59396	64200900	66757050	N/A	N/A	100	86.1508	N/A	N/A
Alexa 647	10	1		N/A	0.563758	66974250	69521325	N/A	N/A	100	86.5863	N/A	N/A
Alexa 647	11	1		N/A	0.536913	68119050	70481850	N/A	N/A	100	88.2947	N/A	N/A
Alexa 647	12	1		N/A	0.510067	62572875	64892025	N/A	N/A	100	87.7395	N/A	N/A
Alexa 647	13	1		N/A	0.483221	63651900	65980650	N/A	N/A	100	86.783	N/A	N/A				1				DMSO Control	1h
Alexa 647	14	1		N/A	0.463087	69060014	71608824	N/A	N/A	100	84.5944	N/A	N/A				0.962901				MRT-31015 1μΜ	1h
Alexa 647	15	1		N/A	0.442953	79357278	81835481	N/A	N/A	100	84.4406	N/A	N/A				0.719426				MRT-31015 10μΜ	1h
Alexa 647	16	1		N/A	0.422819	66093144	68135964	N/A	N/A	100	81.6556	N/A	N/A				1				DMSO Control	3h
Alexa 647	17	1		N/A	0.395973	59014395	61300300	N/A	N/A	100	75.2013	N/A	N/A				0.521368				MRT-31015 1μΜ	3h
Alexa 647	18	1		N/A	0.379195	57532676	59644176	N/A	N/A	100	80.0931	N/A	N/A				0.34732				MRT-31015 10μΜ	3h
Alexa 647	19	1		N/A	0.35906	51547275	53555625	N/A	N/A	100	81.1497	N/A	N/A				1				DMSO Control	24h
Alexa 647	20	1		N/A	0.33557	47677575	49641750	N/A	N/A	100	81.251	N/A	N/A				0.460587				MRT-31015 1μΜ	24h
Alexa 647	21	1		N/A	0.312081	44407664	46528540	N/A	N/A	100	79.0554	N/A	N/A				0.297239				MRT-31015 10μΜ	24h
																	1				DMSO Control	1h
																	1.10785				MRT-30568 1μΜ	1h
																	1.14542				MRT-30568 10μΜ	1h
																	1				DMSO Control	3h
																	0.81472				MRT-30568 1μΜ	3h
																	0.763234				MRT-30568 10μΜ	3h
																	1				DMSO Control	24h
																	1.07614				MRT-30568 1μΜ	24h
																	1.15718				MRT-30568 10μΜ	24h
